# Supplementary material for: “Add More Arrows to Your Quiver”: The Role of Adding Another Chemotherapy Drug to Fluoropyrimidine and Long Term Radiotherapy in Locally Advanced Rectal Cancer: A Systematic Review and Meta-Analysis
Source: J Clin Med. 2025 Jan 8;14(2):345. doi: 10.3390/jcm14020345 (PMC11765640; doi:10.3390/jcm14020345)
Supplement: Supplementary file 1 [file jcm-14-00345-s001.zip]

Archive with 1 entries (1 files):
- jcm-3354916-supplementary.pdf
